# Supplementary material for: Effect of Dietary Aryl Hydrocarbon Receptor Ligands on Indoxyl Sulfate-Induced Endothelial Activation
Source: Toxins (Basel). 2026 Jul 10;18(7):298. doi: 10.3390/toxins18070298 (PMC13417053; doi:10.3390/toxins18070298)
Supplement: Supplementary file 1 [file toxins-18-00298-s001.zip]

Archive with 1 entries (1 files):
- toxins-4319341-supplementary.pdf
